# Supplementary material for: Factor structure and psychometric validation of the Work and Well-being Inventory
Source: Front Public Health. 2026 Jun 24;14:1816119. doi: 10.3389/fpubh.2026.1816119 (PMC13342051; doi:10.3389/fpubh.2026.1816119)
Supplement: Supplementary file 1 [file Supplementary_File_1.xlsx]

## Sheet: Appendix
	Appendix: Items in the Work and Well-being Inventory (WWI)
	Personal Domains			Work Domains
	Emotional			Emotional
		I can identify the emotions I feel			I feel supported by my coworkers
		I express my emotions to others in an appropriate way			My workplace feels like a positive place to be
		When times are tough I believe things will get better			The stress level at my job is manageable
		I engage in activities that keep my emotions in balance			My workplace encourages respectful interactions
		I keep working toward my goal even when there are obstacles			I receive recognition for a job well done
		I feel confident that I can manage daily stress			My employer supports a work/life balance
		I know how to access resources for emotional support			If needed, I feel safe accessing counseling services through my workplace
	Environmental			Environmental
		My living space reflects my personal preferences			My employer promotes safe work practices
		I have the ability to keep myself safe in my daily life			I have sufficient working space
		I have access to the physical activities I like			I have privacy at work when I need it
		I spend time in natural settings			The layout of my workplace encourages positive co-worker interaction
		My home environment feels healthy to me			My work environment is pleasing
		I have access to healthy food options			I am protected from tobacco exposure at work
		My community feels healthy to me			The lighting at work is adequate for safety
	Financial			Financial
		I plan for my financial future			I clearly understand the employee benefits available to me
		I spend within my means			My pay compares well to that of other similar types of employment
		I use a monthly budget			I have the opportunity to take parental leave when needed
		I think it is important to know about my financial options			My workplace makes it easy to plan for my retirement
		I pay my bills on time			My employer provides information to help me maintain my finances
		I make enough money to cover my living expenses			My employer manages its financial resources well
		I use my financial resources to keep myself healthy
				Intellectual
	Intellectual				I engage in creative problem solving in my daily work
		I take advantage of opportunities for learning			My employer offers ongoing education and/or training
		I seek information on things I am curious about			My work activities are interesting to me
		I am able to organize my daily life			My job encourages curiosity
		I try new ways of doing things			My workplace supports my professional development
		I express myself creatively			My work is intellectually rewarding
		I am aware of learning opportunities in my community			My job makes use of my mental abilities
		I have a good memory
				Occupational
	Occupational				I have control over how I perform my job
		I feel fulfilled by my work			I get useful feedback about my job performance
		My work feels meaningful			The contributions I make in my job are valued
		I am motivated to do my best at work			I get credit for the work I do
		I look forward to going to work			I feel like I can ask questions at work
		I am energized by my work			My workload is manageable
		I seek new skills to become better at my job			There is opportunity for advancement in my job
		I am satisfied with the direction my job is heading
				Physical
	Physical				I have the option to get up and move around at work
		I choose to eat healthy foods			My workplace encourages me to take care of my health
		I engage in regular physical activity			My workplace promotes healthy food choices
		I use physical activity to manage stress			My workplace encourages physical activity
		I get the sleep my body needs			My employer offers health and wellness programs
		I take good care of my body			Other people at work try to keep healthy
		My physical health is important to me			My employer provides resources to prevent physical discomfort on the job
	Social			Social
		I have meaningful interactions with other people			I am treated with respect at work
		I have social interactions that feel positive			I enjoy collaborating with my coworkers
		I spend time with people who are important to me			My employer hosts employee events
		I set boundaries in relationships			My coworkers are open to my ideas
		I actively engage in activities in my community			I feel like workplace disputes are handled well
		I feel like I can be myself			I have positive interactions with my supervisor
		I feel supported by the people in my life			My coworkers respect my personal boundaries
	Spiritual			Spiritual
		My belief system means a lot to me			My spiritual beliefs are treated with respect at my workplace
		I engage in spiritual practices			My employer supports taking time for spiritual practices
		I am intentional about my values			My employer’s values are aligned with my values
		I am a member of a spiritual community			The work I do is compatible with my values
					My workplace practices its stated values
					My coworkers respect my privacy with regard to my beliefs
